# Supplementary material for: Male-biased Cyp17a2 orchestrates antiviral sexual dimorphism in fish via STING stabilization and viral protein degradation
Source: eLife. 2026 Feb 18;14:RP108048. doi: 10.7554/eLife.108048 (PMC12916102; doi:10.7554/eLife.108048)
Supplement: Figure 1—source data 2. [file elife-108048-fig1-data2.zip]

Archive with 7 entries (6 files):
- Figure 1/
- Figure 1/Figure 1F-Actin-Liver.tif
- Figure 1/Figure 1F-Actin-Spleen.tif
- Figure 1/Figure 1F-G-Liver.tif
- Figure 1/Figure 1F-G-Spleen.tif
- Figure 1/Figure 1F-N-Liver.tif
- Figure 1/Figure 1F-N-Spleen.tif
