# Supplementary material for: Male-biased Cyp17a2 orchestrates antiviral sexual dimorphism in fish via STING stabilization and viral protein degradation
Source: eLife. 2026 Feb 18;14:RP108048. doi: 10.7554/eLife.108048 (PMC12916102; doi:10.7554/eLife.108048)
Supplement: Figure 2—source data 2. [file elife-108048-fig2-data2.zip]

Archive with 17 entries (16 files):
- Figure 2/
- Figure 2/Figure 2 D-Body-kidney-Actin.tif
- Figure 2/Figure 2 D-Body-kidney-cyp17a2.tif
- Figure 2/Figure 2 D-Gill-Actin.tif
- Figure 2/Figure 2 D-Gill-cyp17a2.tif
- Figure 2/Figure 2 D-Gonad-Actin.tif
- Figure 2/Figure 2 D-Gonad-cyp17a2.tif
- Figure 2/Figure 2 D-Head-kidney-Actin.tif
- Figure 2/Figure 2 D-Head-kidney-cyp17a2.tif
- Figure 2/Figure 2 D-Heart-Actin.tif
- Figure 2/Figure 2 D-Heart-cyp17a2.tif
- Figure 2/Figure 2 D-Liver-Actin.tif
- Figure 2/Figure 2 D-Liver-cyp17a2.tif
- Figure 2/Figure 2 D-Skin-Actin.tif
- Figure 2/Figure 2 D-Skin-cyp17a2.tif
- Figure 2/Figure 2 D-Spleen-Actin.tif
- Figure 2/Figure 2 D-Spleen-cyp17a2.tif
