# Supplementary material for: Male-biased Cyp17a2 orchestrates antiviral sexual dimorphism in fish via STING stabilization and viral protein degradation
Source: eLife. 2026 Feb 18;14:RP108048. doi: 10.7554/eLife.108048 (PMC12916102; doi:10.7554/eLife.108048)
Supplement: Figure 2—figure supplement 1—source data 2. [file elife-108048-fig2-figsupp1-data2.zip]

Archive with 13 entries (12 files):
- Figure 2-figure supplement 1/
- Figure 2-figure supplement 1/Figure S1C-EPC-Actin.tif
- Figure 2-figure supplement 1/Figure S1C-EPC-cyp17a2.tif
- Figure 2-figure supplement 1/Figure S1C-EPC-N.tif
- Figure 2-figure supplement 1/Figure S1C-ZF4-Actin.tif
- Figure 2-figure supplement 1/Figure S1C-ZF4-cyp17a2.tif
- Figure 2-figure supplement 1/Figure S1C-ZF4-N.tif
- Figure 2-figure supplement 1/Figure S1G-Liver-Actin.tif
- Figure 2-figure supplement 1/Figure S1G-liver-G.tif
- Figure 2-figure supplement 1/Figure S1G-liver-N.tif
- Figure 2-figure supplement 1/Figure S1G-spleen-Actin.tif
- Figure 2-figure supplement 1/Figure S1G-spleen-G.tif
- Figure 2-figure supplement 1/Figure S1G-spleen-N.tif
