# Supplementary material for: Male-biased Cyp17a2 orchestrates antiviral sexual dimorphism in fish via STING stabilization and viral protein degradation
Source: eLife. 2026 Feb 18;14:RP108048. doi: 10.7554/eLife.108048 (PMC12916102; doi:10.7554/eLife.108048)
Supplement: Figure 3—source data 2. [file elife-108048-fig3-data2.zip]

Archive with 10 entries (9 files):
- Figure 3/
- Figure 3/Figure 3C-Actin.tif
- Figure 3/Figure 3C-Myc.tif
- Figure 3/Figure 3D-Actin.tif
- Figure 3/Figure 3D-Myc.tif
- Figure 3/Figure 3J-Actin.tif
- Figure 3/Figure 3J-G.tif
- Figure 3/Figure 3J-HA.tif
- Figure 3/Figure 3J-N.tif
- Figure 3/Figure 3J-P.tif
