# Supplementary material for: Male-biased Cyp17a2 orchestrates antiviral sexual dimorphism in fish via STING stabilization and viral protein degradation
Source: eLife. 2026 Feb 18;14:RP108048. doi: 10.7554/eLife.108048 (PMC12916102; doi:10.7554/eLife.108048)
Supplement: Figure 3—figure supplement 1—source data 2. [file elife-108048-fig3-figsupp1-data2.zip]

Archive with 6 entries (5 files):
- Figure 3-figure supplement 1/
- Figure 3-figure supplement 1/Figure S3 H-Actin.tif
- Figure 3-figure supplement 1/Figure S3 H-cyp17a2.tif
- Figure 3-figure supplement 1/Figure S3 H-G.tif
- Figure 3-figure supplement 1/Figure S3 H-N.tif
- Figure 3-figure supplement 1/Figure S3 H-P.tif
