# Supplementary material for: Male-biased Cyp17a2 orchestrates antiviral sexual dimorphism in fish via STING stabilization and viral protein degradation
Source: eLife. 2026 Feb 18;14:RP108048. doi: 10.7554/eLife.108048 (PMC12916102; doi:10.7554/eLife.108048)
Supplement: Figure 4—source data 2. [file elife-108048-fig4-data2.zip]

Archive with 28 entries (27 files):
- Figure 4/
- Figure 4/Figure 4 A IP-Flag.tif
- Figure 4/Figure 4 A IP-Myc.tif
- Figure 4/Figure 4 A WCL-Flag.tif
- Figure 4/Figure 4 A WCL-Myc.tif
- Figure 4/Figure 4 B IP-HA.tif
- Figure 4/Figure 4 B IP-Myc.tif
- Figure 4/Figure 4 B WCL-HA.tif
- Figure 4/Figure 4 B WCL-Myc.tif
- Figure 4/Figure 4 C Input-STING.tif
- Figure 4/Figure 4 C IP-HA.tif
- Figure 4/Figure 4 C IP-STING.tif
- Figure 4/Figure 4 C WCL-HA.tif
- Figure 4/Figure 4 C WCL-STING.tif
- Figure 4/Figure 4 E IP-HA.tif
- Figure 4/Figure 4 E IP-Myc.tif
- Figure 4/Figure 4 E WCL-HA.tif
- Figure 4/Figure 4 E WCL-Myc.tif
- Figure 4/Figure 4 I-Actin.tif
- Figure 4/Figure 4 I-Flag.tif
- Figure 4/Figure 4 I-HA.tif
- Figure 4/Figure 4 J-Actin.tif
- Figure 4/Figure 4 J-G.tif
- Figure 4/Figure 4 J-HA.tif
- Figure 4/Figure 4 J-STING.tif
- Figure 4/Figure 4 K-Actin.tif
- Figure 4/Figure 4 K-HA.tif
- Figure 4/Figure 4 K-STING.tif
