# Supplementary material for: Male-biased Cyp17a2 orchestrates antiviral sexual dimorphism in fish via STING stabilization and viral protein degradation
Source: eLife. 2026 Feb 18;14:RP108048. doi: 10.7554/eLife.108048 (PMC12916102; doi:10.7554/eLife.108048)
Supplement: Figure 4—figure supplement 1—source data 2. [file elife-108048-fig4-figsupp1-data2.zip]

Archive with 10 entries (9 files):
- Figure 4-figure supplement 1/
- Figure 4-figure supplement 1/Figure S4 C-Actin.tif
- Figure 4-figure supplement 1/Figure S4 C-HA.tif
- Figure 4-figure supplement 1/Figure S4 C-STING.tif
- Figure 4-figure supplement 1/Figure S4 D-Actin.tif
- Figure 4-figure supplement 1/Figure S4 D-Flag.tif
- Figure 4-figure supplement 1/Figure S4 D-HA.tif
- Figure 4-figure supplement 1/Figure S4 E-Actin.tif
- Figure 4-figure supplement 1/Figure S4 E-cyp17a2.tif
- Figure 4-figure supplement 1/Figure S4 E-STING.tif
