# Supplementary material for: Male-biased Cyp17a2 orchestrates antiviral sexual dimorphism in fish via STING stabilization and viral protein degradation
Source: eLife. 2026 Feb 18;14:RP108048. doi: 10.7554/eLife.108048 (PMC12916102; doi:10.7554/eLife.108048)
Supplement: Figure 5—source data 2. [file elife-108048-fig5-data2.zip]

Archive with 11 entries (10 files):
- Figure 5/
- Figure 5/Figure 5 F-Actin.tif
- Figure 5/Figure 5 F-Flag.tif
- Figure 5/Figure 5 F-G.tif
- Figure 5/Figure 5 F-HA.tif
- Figure 5/Figure 5 F-N.tif
- Figure 5/Figure 5 J-Actin.tif
- Figure 5/Figure 5 J-G.tif
- Figure 5/Figure 5 J-HA.tif
- Figure 5/Figure 5 J-N.tif
- Figure 5/Figure 5 J-STING.tif
