# Supplementary material for: Male-biased Cyp17a2 orchestrates antiviral sexual dimorphism in fish via STING stabilization and viral protein degradation
Source: eLife. 2026 Feb 18;14:RP108048. doi: 10.7554/eLife.108048 (PMC12916102; doi:10.7554/eLife.108048)
Supplement: Figure 5—figure supplement 1—source data 2. [file elife-108048-fig5-figsupp1-data2.zip]

Archive with 5 entries (4 files):
- Figure 5-figure supplement 1/
- Figure 5-figure supplement 1/Figure S5-G-Actin-2.tif
- Figure 5-figure supplement 1/Figure S5-G-Actin.tif
- Figure 5-figure supplement 1/Figure S5-G-Myc.tif
- Figure 5-figure supplement 1/Figure S5-G-STING.tif
