# Supplementary material for: Male-biased Cyp17a2 orchestrates antiviral sexual dimorphism in fish via STING stabilization and viral protein degradation
Source: eLife. 2026 Feb 18;14:RP108048. doi: 10.7554/eLife.108048 (PMC12916102; doi:10.7554/eLife.108048)
Supplement: Figure 6—source data 2. [file elife-108048-fig6-data2.zip]

Archive with 50 entries (49 files):
- Figure 6/
- Figure 6/Figure 6 A-Actin-2.tif
- Figure 6/Figure 6 A-Actin-3.tif
- Figure 6/Figure 6 A-Actin.tif
- Figure 6/Figure 6 A-cyp17a2-2.tif
- Figure 6/Figure 6 A-cyp17a2-3.tif
- Figure 6/Figure 6 A-cyp17a2.tif
- Figure 6/Figure 6 A-STING-2.tif
- Figure 6/Figure 6 A-STING-3.tif
- Figure 6/Figure 6 A-STING.tif
- Figure 6/Figure 6 B-IP-Flag.tif
- Figure 6/Figure 6 B-IP-HA.tif
- Figure 6/Figure 6 B-WCL-Actin.tif
- Figure 6/Figure 6 B-WCL-Flag.tif
- Figure 6/Figure 6 B-WCL-HA-cyp17a2.tif
- Figure 6/Figure 6 B-WCL-HA.tif
- Figure 6/Figure 6 C-IP-Flag.tif
- Figure 6/Figure 6 C-IP-HA.tif
- Figure 6/Figure 6 C-WCL-Actin.tif
- Figure 6/Figure 6 C-WCL-Flag.tif
- Figure 6/Figure 6 C-WCL-HA-cyp17a2.tif
- Figure 6/Figure 6 C-WCL-HA.tif
- Figure 6/Figure 6 D-IP-Flag.tif
- Figure 6/Figure 6 D-IP-HA.tif
- Figure 6/Figure 6 D-WCL-HA.tif
- Figure 6/Figure 6 E-IP-Flag.tif
- Figure 6/Figure 6 E-IP-Myc.tif
- Figure 6/Figure 6 E-WCL-Myc.tif
- Figure 6/Figure 6 F-IP-Flag.tif
- Figure 6/Figure 6 F-IP-Myc.tif
- Figure 6/Figure 6 F-WCL-Flag.tif
- Figure 6/Figure 6 F-WCL-Myc.tif
- Figure 6/Figure 6 G-IP-Flag.tif
- Figure 6/Figure 6 G-IP-Myc.tif
- Figure 6/Figure 6 G-WCL-Flag.tif
- Figure 6/Figure 6 G-WCL-Myc.tif
- Figure 6/Figure 6 K-IP-Flag.tif
- Figure 6/Figure 6 K-IP-HA.tif
- Figure 6/Figure 6 K-IP-Myc.tif
- Figure 6/Figure 6 K-WCL-Flag.tif
- Figure 6/Figure 6 K-WCL-HA.tif
- Figure 6/Figure 6 K-WCL-Myc.tif
- Figure 6/Figure 6 N-Actin-2.tif
- Figure 6/Figure 6 N-Actin.tif
- Figure 6/Figure 6 N-Flag-btr32-2.tif
- Figure 6/Figure 6 N-Flag-STING.tif
- Figure 6/Figure 6 N-Flag.tif
- Figure 6/Figure 6 N-HA-2.tif
- Figure 6/Figure 6 N-HA.tif
- Figure 6/Figure 6 N-STING.tif
