# Supplementary material for: Male-biased Cyp17a2 orchestrates antiviral sexual dimorphism in fish via STING stabilization and viral protein degradation
Source: eLife. 2026 Feb 18;14:RP108048. doi: 10.7554/eLife.108048 (PMC12916102; doi:10.7554/eLife.108048)
Supplement: Figure 6—figure supplement 1—source data 2. [file elife-108048-fig6-figsupp1-data2.zip]

Archive with 24 entries (23 files):
- Figure 6-figure supplement 1/
- Figure 6-figure supplement 1/Figure S6 A-IP-Flag.tif
- Figure 6-figure supplement 1/Figure S6 A-IP-HA.tif
- Figure 6-figure supplement 1/Figure S6 A-WCL-Actin.tif
- Figure 6-figure supplement 1/Figure S6 A-WCL-cyp17a2.tif
- Figure 6-figure supplement 1/Figure S6 A-WCL-Flag.tif
- Figure 6-figure supplement 1/Figure S6 A-WCL-HA.tif
- Figure 6-figure supplement 1/Figure S6 B-IP-Flag.tif
- Figure 6-figure supplement 1/Figure S6 B-IP-Myc.tif
- Figure 6-figure supplement 1/Figure S6 B-WCL-cyp17a2.tif
- Figure 6-figure supplement 1/Figure S6 B-WCL-Flag.tif
- Figure 6-figure supplement 1/Figure S6 B-WCL-Myc.tif
- Figure 6-figure supplement 1/Figure S6 C-Actin.tif
- Figure 6-figure supplement 1/Figure S6 C-btr32.tif
- Figure 6-figure supplement 1/Figure S6 D-Actin.tif
- Figure 6-figure supplement 1/Figure S6 D-Myc.tif
- Figure 6-figure supplement 1/Figure S6 G-Actin-2.tif
- Figure 6-figure supplement 1/Figure S6 G-Actin.tif
- Figure 6-figure supplement 1/Figure S6 G-btr32-2.tif
- Figure 6-figure supplement 1/Figure S6 G-btr32.tif
- Figure 6-figure supplement 1/Figure S6 G-Flag.tif
- Figure 6-figure supplement 1/Figure S6 G-HA-2.tif
- Figure 6-figure supplement 1/Figure S6 G-HA.tif
- Figure 6-figure supplement 1/Figure S6 G-STING.tif
