# Supplementary material for: Male-biased Cyp17a2 orchestrates antiviral sexual dimorphism in fish via STING stabilization and viral protein degradation
Source: eLife. 2026 Feb 18;14:RP108048. doi: 10.7554/eLife.108048 (PMC12916102; doi:10.7554/eLife.108048)
Supplement: Figure 7—source data 2. [file elife-108048-fig7-data2.zip]

Archive with 48 entries (47 files):
- Figure 7/
- Figure 7/Figure 7 A-IP-Flag.tif
- Figure 7/Figure 7 A-IP-HA.tif
- Figure 7/Figure 7 A-WCL-Actin.tif
- Figure 7/Figure 7 A-WCL-Flag.tif
- Figure 7/Figure 7 A-WCL-HA-cyp17a2.tif
- Figure 7/Figure 7 A-WCL-HA.tif
- Figure 7/Figure 7 A-WCL-Myc.tif
- Figure 7/Figure 7 B-IP-Flag.tif
- Figure 7/Figure 7 B-IP-HA.tif
- Figure 7/Figure 7 B-WCL-Actin.tif
- Figure 7/Figure 7 B-WCL-Flag.tif
- Figure 7/Figure 7 B-WCL-HA-cyp17a2.tif
- Figure 7/Figure 7 B-WCL-HA.tif
- Figure 7/Figure 7 B-WCL-Myc.tif
- Figure 7/Figure 7 D-Actin.tif
- Figure 7/Figure 7 D-Flag.tif
- Figure 7/Figure 7 D-HA.tif
- Figure 7/Figure 7 G-IP-Flag.tif
- Figure 7/Figure 7 G-IP-HA.tif
- Figure 7/Figure 7 G-WCL-Actin.tif
- Figure 7/Figure 7 G-WCL-Flag.tif
- Figure 7/Figure 7 G-WCL-HA-cyp17a2.tif
- Figure 7/Figure 7 G-WCL-HA.tif
- Figure 7/Figure 7 H-IP-Flag.tif
- Figure 7/Figure 7 H-IP-HA.tif
- Figure 7/Figure 7 H-WCL-Actin.tif
- Figure 7/Figure 7 H-WCL-Flag.tif
- Figure 7/Figure 7 H-WCL-HA-cyp17a2.tif
- Figure 7/Figure 7 H-WCL-HA.tif
- Figure 7/Figure 7 H-WCL-Myc.tif
- Figure 7/Figure 7 J-IP-Flag.tif
- Figure 7/Figure 7 J-IP-HA.tif
- Figure 7/Figure 7 J-WCL-HA.tif
- Figure 7/Figure 7 K-IP-Flag.tif
- Figure 7/Figure 7 K-IP-Myc.tif
- Figure 7/Figure 7 K-WCL-Myc.tif
- Figure 7/Figure 7 L-IP-HA.tif
- Figure 7/Figure 7 L-IP-Myc.tif
- Figure 7/Figure 7 L-WCL-Flag.tif
- Figure 7/Figure 7 L-WCL-HA.tif
- Figure 7/Figure 7 L-WCL-Myc.tif
- Figure 7/Figure 7 M-IP-Flag.tif
- Figure 7/Figure 7 M-IP-HA.tif
- Figure 7/Figure 7 M-WCL-Actin.tif
- Figure 7/Figure 7 M-WCL-Flag.tif
- Figure 7/Figure 7 M-WCL-HA-cyp17a2.tif
- Figure 7/Figure 7 M-WCL-Myc.tif
