# Supplementary material for: Male-biased Cyp17a2 orchestrates antiviral sexual dimorphism in fish via STING stabilization and viral protein degradation
Source: eLife. 2026 Feb 18;14:RP108048. doi: 10.7554/eLife.108048 (PMC12916102; doi:10.7554/eLife.108048)
Supplement: Figure 7—figure supplement 1—source data 2. [file elife-108048-fig7-figsupp1-data2.zip]

Archive with 34 entries (33 files):
- Figure 7-figure supplement 1/
- Figure 7-figure supplement 1/Figure S7 A-IP-Flag.tif
- Figure 7-figure supplement 1/Figure S7 A-IP-HA.tif
- Figure 7-figure supplement 1/Figure S7 A-WCL-Actin.tif
- Figure 7-figure supplement 1/Figure S7 A-WCL-btr32.tif
- Figure 7-figure supplement 1/Figure S7 A-WCL-Flag.tif
- Figure 7-figure supplement 1/Figure S7 A-WCL-HA-cyp17a2.tif
- Figure 7-figure supplement 1/Figure S7 A-WCL-HA.tif
- Figure 7-figure supplement 1/Figure S7 B-IP-Flag.tif
- Figure 7-figure supplement 1/Figure S7 B-IP-HA.tif
- Figure 7-figure supplement 1/Figure S7 B-WCL-Actin.tif
- Figure 7-figure supplement 1/Figure S7 B-WCL-btr32.tif
- Figure 7-figure supplement 1/Figure S7 B-WCL-Flag.tif
- Figure 7-figure supplement 1/Figure S7 B-WCL-HA-cyp17a2.tif
- Figure 7-figure supplement 1/Figure S7 B-WCL-HA.tif
- Figure 7-figure supplement 1/Figure S7 C-IP-Flag.tif
- Figure 7-figure supplement 1/Figure S7 C-IP-HA.tif
- Figure 7-figure supplement 1/Figure S7 C-WCL-Actin.tif
- Figure 7-figure supplement 1/Figure S7 C-WCL-Flag.tif
- Figure 7-figure supplement 1/Figure S7 C-WCL-HA-cyp17a2.tif
- Figure 7-figure supplement 1/Figure S7 C-WCL-HA.tif
- Figure 7-figure supplement 1/Figure S7 D-IP-Flag.tif
- Figure 7-figure supplement 1/Figure S7 D-IP-HA.tif
- Figure 7-figure supplement 1/Figure S7 D-WCL-Actin.tif
- Figure 7-figure supplement 1/Figure S7 D-WCL-Flag.tif
- Figure 7-figure supplement 1/Figure S7 D-WCL-HA-cyp17a2.tif
- Figure 7-figure supplement 1/Figure S7 D-WCL-HA.tif
- Figure 7-figure supplement 1/Figure S7 D-WCL-Myc.tif
- Figure 7-figure supplement 1/Figure S7 E-IP-Flag.tif
- Figure 7-figure supplement 1/Figure S7 E-IP-HA.tif
- Figure 7-figure supplement 1/Figure S7 E-WCL-Actin.tif
- Figure 7-figure supplement 1/Figure S7 E-WCL-Flag.tif
- Figure 7-figure supplement 1/Figure S7 E-WCL-HA-cyp17a2.tif
- Figure 7-figure supplement 1/Figure S7 E-WCL-Myc.tif
