# Supplementary material for: Male-biased Cyp17a2 orchestrates antiviral sexual dimorphism in fish via STING stabilization and viral protein degradation
Source: eLife. 2026 Feb 18;14:RP108048. doi: 10.7554/eLife.108048 (PMC12916102; doi:10.7554/eLife.108048)
Supplement: Figure 8—source data 2. [file elife-108048-fig8-data2.zip]

Archive with 43 entries (42 files):
- Figure 8/
- Figure 8/Figure 8 A-IP-Flag.tif
- Figure 8/Figure 8 A-IP-Myc.tif
- Figure 8/Figure 8 A-WCL-Flag.tif
- Figure 8/Figure 8 A-WCL-Myc.tif
- Figure 8/Figure 8 B-IP-HA.tif
- Figure 8/Figure 8 B-IP-Myc.tif
- Figure 8/Figure 8 B-WCL-HA.tif
- Figure 8/Figure 8 B-WCL-Myc.tif
- Figure 8/Figure 8 C-IP-Myc.tif
- Figure 8/Figure 8 C-IP-P.tif
- Figure 8/Figure 8 C-WCL-Myc.tif
- Figure 8/Figure 8 C-WCL-P.tif
- Figure 8/Figure 8 D-Actin.tif
- Figure 8/Figure 8 D-Flag.tif
- Figure 8/Figure 8 D-HA.tif
- Figure 8/Figure 8 G-Actin.tif
- Figure 8/Figure 8 G-Flag.tif
- Figure 8/Figure 8 G-HA.tif
- Figure 8/Figure 8 H-IP-HA.tif
- Figure 8/Figure 8 H-IP-Myc.tif
- Figure 8/Figure 8 H-WCL-Actin.tif
- Figure 8/Figure 8 H-WCL-Flag.tif
- Figure 8/Figure 8 H-WCL-HA.tif
- Figure 8/Figure 8 H-WCL-Myc.tif
- Figure 8/Figure 8 I-IP-HA.tif
- Figure 8/Figure 8 I-IP-Myc.tif
- Figure 8/Figure 8 I-WCL-Actin.tif
- Figure 8/Figure 8 I-WCL-Flag.tif
- Figure 8/Figure 8 I-WCL-HA.tif
- Figure 8/Figure 8 I-WCL-Myc.tif
- Figure 8/Figure 8 J-IP-HA.tif
- Figure 8/Figure 8 J-IP-Myc.tif
- Figure 8/Figure 8 J-WCL-Actin.tif
- Figure 8/Figure 8 J-WCL-Flag.tif
- Figure 8/Figure 8 J-WCL-HA.tif
- Figure 8/Figure 8 J-WCL-Myc.tif
- Figure 8/Figure 8 K-IP-HA.tif
- Figure 8/Figure 8 K-IP-Myc.tif
- Figure 8/Figure 8 K-WCL-Actin.tif
- Figure 8/Figure 8 K-WCL-cyp17a2.tif
- Figure 8/Figure 8 K-WCL-HA.tif
- Figure 8/Figure 8 K-WCL-Myc.tif
