# Supplementary material for: Male-biased Cyp17a2 orchestrates antiviral sexual dimorphism in fish via STING stabilization and viral protein degradation
Source: eLife. 2026 Feb 18;14:RP108048. doi: 10.7554/eLife.108048 (PMC12916102; doi:10.7554/eLife.108048)
Supplement: Figure 9—figure supplement 1—source data 2. [file elife-108048-fig9-figsupp1-data2.zip]

Archive with 51 entries (50 files):
- Figure 9-figure supplement 1/
- Figure 9-figure supplement 1/Figure S8 A-IP-Flag-2.tif
- Figure 9-figure supplement 1/Figure S8 A-IP-Flag.tif
- Figure 9-figure supplement 1/Figure S8 A-IP-HA.tif
- Figure 9-figure supplement 1/Figure S8 A-IP-Myc.tif
- Figure 9-figure supplement 1/Figure S8 A-WCL-Flag-2.tif
- Figure 9-figure supplement 1/Figure S8 A-WCL-Flag.tif
- Figure 9-figure supplement 1/Figure S8 A-WCL-HA.tif
- Figure 9-figure supplement 1/Figure S8 A-WCL-Myc.tif
- Figure 9-figure supplement 1/Figure S8 B-IP-HA.tif
- Figure 9-figure supplement 1/Figure S8 B-IP-Myc.tif
- Figure 9-figure supplement 1/Figure S8 B-WCL-cyp17a2.tif
- Figure 9-figure supplement 1/Figure S8 B-WCL-HA.tif
- Figure 9-figure supplement 1/Figure S8 B-WCL-Myc.tif
- Figure 9-figure supplement 1/Figure S8 D-Actin.tif
- Figure 9-figure supplement 1/Figure S8 D-Flag.tif
- Figure 9-figure supplement 1/Figure S8 D-Myc.tif
- Figure 9-figure supplement 1/Figure S8 D-USP8.tif
- Figure 9-figure supplement 1/Figure S8 E-IP-HA.tif
- Figure 9-figure supplement 1/Figure S8 E-IP-Myc.tif
- Figure 9-figure supplement 1/Figure S8 E-WCL-Actin.tif
- Figure 9-figure supplement 1/Figure S8 E-WCL-Flag.tif
- Figure 9-figure supplement 1/Figure S8 E-WCL-HA.tif
- Figure 9-figure supplement 1/Figure S8 E-WCL-Myc.tif
- Figure 9-figure supplement 1/Figure S8 E-WCL-USP8.tif
- Figure 9-figure supplement 1/Figure S8 F-IP-HA.tif
- Figure 9-figure supplement 1/Figure S8 F-IP-Myc.tif
- Figure 9-figure supplement 1/Figure S8 F-WCL-Actin.tif
- Figure 9-figure supplement 1/Figure S8 F-WCL-Flag.tif
- Figure 9-figure supplement 1/Figure S8 F-WCL-HA.tif
- Figure 9-figure supplement 1/Figure S8 F-WCL-Myc.tif
- Figure 9-figure supplement 1/Figure S8 F-WCL-USP8.tif
- Figure 9-figure supplement 1/Figure S8 G-IP-HA.tif
- Figure 9-figure supplement 1/Figure S8 G-IP-Myc.tif
- Figure 9-figure supplement 1/Figure S8 G-WCL-Actin.tif
- Figure 9-figure supplement 1/Figure S8 G-WCL-Flag.tif
- Figure 9-figure supplement 1/Figure S8 G-WCL-HA.tif
- Figure 9-figure supplement 1/Figure S8 G-WCL-Myc.tif
- Figure 9-figure supplement 1/Figure S8 H-IP-HA.tif
- Figure 9-figure supplement 1/Figure S8 H-IP-Myc.tif
- Figure 9-figure supplement 1/Figure S8 H-WCL-Actin.tif
- Figure 9-figure supplement 1/Figure S8 H-WCL-Flag.tif
- Figure 9-figure supplement 1/Figure S8 H-WCL-HA-USP8.tif
- Figure 9-figure supplement 1/Figure S8 H-WCL-HA.tif
- Figure 9-figure supplement 1/Figure S8 H-WCL-Myc.tif
- Figure 9-figure supplement 1/Figure S8 I-IP-HA.tif
- Figure 9-figure supplement 1/Figure S8 I-IP-Myc.tif
- Figure 9-figure supplement 1/Figure S8 I-WCL-Actin.tif
- Figure 9-figure supplement 1/Figure S8 I-WCL-Flag.tif
- Figure 9-figure supplement 1/Figure S8 I-WCL-HA.tif
- Figure 9-figure supplement 1/Figure S8 I-WCL-Myc.tif
